# Supplementary material for: Characterization of intestinal microbiota in normal weight and overweight Border Collie and Labrador Retriever dogs
Source: Sci Rep. 2022 Jun 2;12:9199. doi: 10.1038/s41598-022-13270-6 (PMC9163050; doi:10.1038/s41598-022-13270-6)
Supplement: Supplementary file 1 — Supplementary Table S1. [file 41598_2022_13270_MOESM1_ESM.xlsx]

## Sheet: Dogs diets
ID	NAME	BREED	AGE (months)	SEX	BW (kg)	BCS (/9)	pet food BRAND	pet food NAME/flavor	PRT %	EE %	ASH %	FIB %	H2O %	CARB %	EM (kcal/100 g)	PRT g/Mcal	EE g/Mcal	CARB g/Mcal
1	Lucky	Labrador	42	MI	36.1	6	Maggiolo	Dog il tuo mangime
2	Sissi	Labrador	87	FI	32	8	Coop	Amici speciali adult	25	10.5	8.5	3	8	45	334.25	74.7943	31.4136	134.63
3	Axel	Labrador	37	MI	35	5	Purina	Tonus dog chow	20	10	8	3	8	51	333.5	59.97	29.985	152.924
4	Shiver	Border Collie	61	MI	18.7	4	Simpson	Sensitive salmone e patate	25	14	8	3	8	42	353.5	70.7214	39.604	118.812
5	Asso	Border Collie	71	MI	21	6	Golosi	Complet	27	14.5	8.6	3	8	38.9	353.9	76.2927	40.972	109.918
6	Olli	Border Collie	14	FI	20	5	Maggiolo	Dog il tuo mangime
7	Lord	Labrador	13	MI	34	5	Nuovafattoria	Supreme adult	28	22	9	4	7	30	390	71.7949	56.4103	76.9231
8	Cesare	Labrador	17	MI	36	5	Pro-Nutrition Flatazor	Elite adult maxi	25	15	5.5	2.5	8	44	369	67.7507	40.6504	119.241
9	Banjo	Labrador	33	MI	34	5	Select gold	Sensitive	23.5	13	7	3	8	45.5	352	66.7614	36.9318	129.261
10	Eisel	Border Collie	14	FI	17	5	Cortal	Podium adult fish	23	15	5	2	8	47	372.5	61.745	40.2685	126.174
11	Lilli	Labrador	38	FI	35	7	Trainer	Natural adult maxi al manzo	25	13.5	5.5	2.2	8	45.8	362.55	68.956	37.2362	126.327
12	Zelda	Labrador	16	FI	29	7	Fish4dogs
13	Gange	Border Collie	46	MI	19	5	Farmina	N&D low grain pollo e melograno	30	18	6.8	2.9	8	34.3	378.05	79.3546	47.6127	90.7287
14	Astro	Border Collie	37	MI	21.8	6	Farmina	N&D low grain pollo e melograno	30	18	6.8	2.9	8	34.3	378.05	79.3546	47.6127	90.7287
15	Iron	Border Collie	26	MI	21.5	7	Barfood	Grain free monoproteico anatra	29	18	7.6	2.6	8	34.8	376.3	77.0662	47.8342	92.4794
16	Lacky	Labrador	86	MI	39	7	Purina	Tonus adult	20	10	8	3	8	51	333.5	59.97	29.985	152.924
17	Mia	Border Collie	13	FI	18.6	6	Primeval	Adult trota e anatra	30	20	8.4	2.4	8	31.2	384.2	78.0843	52.0562	81.2077
18	Thiago	Border Collie	17	MI	20	5	Orijen	Six fish cane adulto	38	18	8	5	12	19	352.5	107.801	51.0638	53.9007
19	Neve	Labrador	24	FI	27.4	7	Linea Fauna	Adult maxi LF 25	25	14	8.6	3.2	8	41.2	350.7	71.286	39.9202	117.479
20	Petra	Labrador	31	FI	40	5	Almo Nature	Holistic adult taglia M	25	14	8	3.5	8.5	41	350	71.4286	40	117.143
21	Blanco	Labrador	31	MI	30	5	Gemon	Adult performance	27	15	8.2	2.5	8	39.3	359.55	75.0939	41.7188	109.303
22	Frida	Border Collie	64	FI	20	6	Trainer	Natural adult medium (pollo riso)	26	15	6.5	2	8	42.5	367.25	70.7965	40.8441	115.725
23	Gas	Labrador	74	MI	38	7	Royal Canin	Labrador Retriever adult	30	13	6.6	3.6	9.5	37.3	346.05	86.6927	37.5668	107.788
24	Spritz	Border Collie	13	MI	16	4	Acana	Sport and agility	35	22	8	5	12	18	372.5	93.9597	59.0604	48.3221
25	Arya	Border Collie	18	FI	12.5	4	Monge	Natural superpremium all breeds salmone e riso	25	14	6.5	2.5	8	44	360.5	69.3481	38.835	122.053
26	Oliver	Labrador	72	MI	40	8	Royal Canin	Labrador Retriever adult	30	13	6.6	3.6	9.5	37.3	346.05	86.6927	37.5668	107.788
27	Kate	Border Collie	45	FI	19	4	Monge	Natural superpremium all breeds salmone e riso	25	14	6.5	2.5	8	44	360.5	69.3481	38.835	122.053
28	Zoe	Labrador	32	FI	30	5	Trainer	Natural maxi light carni bianche	27	9	6.5	4	8	45.5	330.25	81.7562	27.2521	137.774
29	Emy	Border Collie	41	FI	21.7	7	Friskies	Adult carne e verdure	19	9	8	3	8	53	328.5	57.8387	27.3973	161.339

## Sheet: diets composition
ID	NAME	BREED	pet food BRAND	pet food NAME/flavor	ingredient 1	ingredient 2	ingredient 3	ingredient 4	ingredient 5	ingredient 6	ingredient 7	ingredient 8	ingredient 9	ingredient 10	ingredient 11	ingredient 12	ingredient 13	ingredient 14	ingredient 15	ingredient 16	ingredient 17	ingredient 18	ingredient 19	ingredient 20	ingredient 21	ingredient 22	ingredient 23	ingredient 24	ingredient 25	ingredient 26	ingredient 27	ingredient 28
1	Lucky	Labrador	Maggiolo	Dog il tuo mangime	\
2	Sissi	Labrador	Coop	Amici speciali adult	Cereals (rice 8%)	Meat and derivatives (chicken 4%, beef 18%)	Vegetable by-products (dried chicory pulp 0.6%)	Oils and fats	Minerals
3	Axel	Labrador	Purina	Tonus dog chow (classic adult, chicken)	Cereals	Meat and derivatives (chicken 4% min.)	Vegetable protein extracts	Vegetable by-products (dried chicory pulp 1.5%)	Oils and fats	Minerals
4	Shiver	Border Collie	Simpson	Sensitive salmeon e patate	Salmon (45% min.)	Potato (32% min.)	Sunflower oil	Beet pulp	Dried eggs	Brewer's yeast powder	Salmon broth	Salmon oil	Linseed	Minerals	Vitamins	Yucca extract	Blueberries (0.046%)	Nucleotides (0.046%)	MOS (0.046%)	FOS (0.046%)	Glucosamine (0.017%)	MSM (0.017%)	Chondroitine (0.012%)
5	Asso	Border Collie	Golosi	Complet	Meat and derivatives (chicken 12%, beef 12%)	Cereals (rice 4%)	Fish and fish by-products (fish meal 8%)	Oils and fats (chicken fat 6.3%, salmon oil 0.5%)	Vegetable by-products (beet pulp 1%, inulin from chicory 0.1%)	Yeasts (brewer's yeast 0.5%)	Glucosamine (0.01%)	Chondroitine sulphate (0.01%)	Perna canaliculus powder (0.005%)
6	Olli	Border Collie	Maggiolo	Dog il tuo mangime	\
7	Lord	Labrador	Nuovafattoria	Supreme adult	Extruded corn	Greaves meal	Pork meat meal	Animal fat (lard)	Corn gluten	Carobs	Dicalcium phosphate	Sodium chloride	Corn gluten feed	Magnesium carbonate	Minerals
8	Cesare	Labrador	Pro-Nutrition Flatazor	Elite adult maxi	Dehydrated animal proteins (23% min.; chicken, duck, turkey, pork)	Corn	Wheat	Animal fat	Linseed	Peas	Apple fiber	Duck fat	Animal protein hydrolysates	Beet pulp	Clay	Brewer's yeast	Fish autolysed (0.6%)	FOS	Sea salt	Marine peptides (type II hydrolysed collagen)	Chondroitin sulphate	Glucosamine	Rosemary extracts	Enterococcus faecium (4b1707) (1x10^9 UFC/kg)	Vitamins and trace elements
9	Banjo	Labrador	Select gold	Sensitive (maxi agnello)	Lamb protein (21%)	Rice (20.5%)	Rice flour (20.5%)	Lamb meat (hydrolysed, 10%)	Rice protein	Poultry fat	Molassed beet pulp (desugared, 4%)	Liver hydrolysate	Linseed (1.5%)	Apple pomace	Sunflower oil	Sea salt	Rapeseed oil	Chicory powder (0.15% = 0.1% inulin)	Yeast (extract, 0.1% = 0.017% beta-glucans and 0.016% MOS)	Marine algae (0.05%)	Green lipped mussel meal (0.05%)	Yucca schidigera (0.05%)	Aniseed (0.025%)	Caraway (0.025%)
10	Eisel	Border Collie	Cortal	Podium immuny system adult fish	Extruded corn	Fish (26%)	Animal fat	Extruded rice (7%)	Corn protein concentrate	Linseed oil (1%)	Minerals	Carob meal	Cellulose	MOS	Yucca schidigera (0.15%)
11	Lilli	Labrador	Trainer	Natural adult maxi al manzo	Corn	Rice (15%)	Dehydrated chicken and turkey meat	Fresh chicken and turkey meat (10%)	Corn gluten	Dehydrated beef meat (4%)	Lard	Hydrolysed chicken protein	Beet pulp	Linseed	Greaves	Dehydrated fish meal	Sodium chloride	Pea fiber (0.2%)	Brewer's yeast	Calcium carbonate	Perna canaliculus (0.01%)	Arthrospira platensis	AppleZinTM apple extract (0.0025%)
12	Zelda	Labrador	Fish4dogs		\
13	Gange	Border Collie	Farmina	N&D low grain pollo e melograno	Deboned chicken (20%)	Dehydrated chicken protein (18%)	Spelt (10%)	Oat (10%)	Chicken fat	Dehydrated egg	Herring	Dehydrated herring protein	Dehydrated beet pulp	Fish oil (from herring)	Dried carrots	Alfalfa meal	Inulin	FOS	Yeast extract (MOS source)	Dried pomegranate (0.5%)	Dried apple	Dried spinach	Psyllium seed husks (0.3%)	Dried orange	Dried blueberry	Sodium chloride	Dried brewer's yeast	Turmeric (0.2%)	Aloe vera extract	Glucosamine	Chondroitin sulphate
14	Astro	Border Collie	Farmina	N&D low grain pollo e melograno	Deboned chicken (20%)	Dehydrated chicken protein (18%)	Spelt (10%)	Oat (10%)	Chicken fat	Dehydrated egg	Herring	Dehydrated herring protein	Dehydrated beet pulp	Fish oil (from herring)	Dried carrots	Alfalfa meal	Inulin	FOS	Yeast extract (MOS source)	Dried pomegranate (0.5%)	Dried apple	Dried spinach	Psyllium seed husks (0.3%)	Dried orange	Dried blueberry	Sodium chloride	Dried brewer's yeast	Turmeric (0.2%)	Aloe vera extract	Glucosamine	Chondroitin sulphate
15	Iron	Border Collie	Barfood	Grain free monoproteico anatra	Fresh duck meat (28%)	Dehydrated duck meat (25%)	Potato starch (14%)	Pea starch (8%)	Peas (8%)	Chicken fat	Linseed (3%)	Brewer's yeast	Potato protein	Dried beet pulp	Sambucus elderberry (0.5%)	Marine algae meal (0.3%)	Sodium chloride	FOS (0.2%)	MOS (0.2%)	Yucca schidigera (0.05%)
16	Lacky	Labrador	Purina	Tonus dog chow (classic adult, chicken)	Cereals	Meat and derivatives (chicken 4% min.)	Vegetable protein extracts	Vegetable by-products (dried chicory pulp 1.5%)	Oils and fats	Minerals
17	Mia	Border Collie	Primeval	Adult trota e anatra	Fresh trout (30%)	Dehydrated duck meat (25%)	Pea (15%)	Potato (14%)	Chicken fat	Broad bean	Linseed (2.5%)	Dried beet pulp	Brewer's yeast	Marine algae meal (0.3%)	FOS (0.2%)	MOS (0.2%)	Yucca schidigera (0.03%)	Taraxacum officinale powder (0.02%)	Dried pomegranate (0.02%)	Dried pineapple stem (0.02%)
18	Thiago	Border Collie	Orijen	Six fish cane adulto	Fresh whole Pacific pilchard (18%)	Fresh whole Pacific mackerel (13%)	Fresh whole Pacific hake (12%)	Fresh whole Pacific flounder (5%)	Fresh whole rockfish (5%)	Fresh whole sole (5%)	Whole mackerel (dehydrated, 5%)	Whole herring (dehydrated, 5%)	Alaskan cod (dehydrated, 4.5%)	Whole sardine (dehydrated, 4.5%)	Whole blue whiting (dehydrated, 4%)	Herring oil (4%)	Whole red lentils	Whole green lentils	Whole green peas	Lentil fibre	Whole chickpeas	Whole yellow peas	Sunflower oil (cold-pressed)	Whole pinto beans	Cod liver (freeze-dried)	Fresh whole pumpkin	Fresh whole butternut squash	Fresh whole zucchini	Fresh whole parsnips	Fresh carrots	Fresh whole Red Delicious apples	Fresh whole Bartlett pears	Fresh kale	Fresh spinach	Fresh beet greens	Fresh turnip greens	Brown kelp	Whole cranberries	Whole blueberries	Whole Saskatoon berries	Chicory root	Turmeric root	Milk thistle	Burdock root	Lavender	Marshmallow root	Rosehips	Enterococcus faecium
19	Neve	Labrador	Linea Fauna	Adult maxi LF 25	\
20	Petra	Labrador	Almo Nature	Holistic adult taglia M (manzo)	Beef 30% (fresh 26%, dehydrated 4%)	Corn	Rice	Dehydrated chicken (12.5%)	Brown rice meal	Chicken fat	Hydrolysed animal protein	Beet pulp	Yeast	Minerals	MOS (0.1%)	Inulin from Chicory (FOS, 0.1%)
21	Blanco	Labrador	Gemon	Adult performance	Cereals	Meat and derivatives (30%; fresh chicken 14% min.)	Oils and fats	Vegetable by-products (beet pulp 2%)	Yeasts (brewer's yeast 1%)	Minerals	Chestnut extract	Yucca schidigera	FOS (0.1%)
22	Frida	Border Collie	Trainer	Natural adult medium (pollo riso)	Corn	Dehydrated chicken and turkey meat	Rice (12%)	Fresh chicken and turkey meat (10%; of which chicken 30%)	Lard	Hydrolysed chicken protein	Beet pulp (2.3%)	Linseed	Dehydrated fish meal	Sodium chloride	Pea fiber (0.2%)	Brewer's yeast	Calcium carbonate	Perna canaliculus (0.01%)	Arthrospira platensis (0.005%)	AppleZinTM apple extract (0.0025%)
23	Gas	Labrador	Royal Canin	Labrador Retriever adult	Dehydrated poultry proteins	Rice	Wheat	Corn	Corn gluten	Vegetable proteins	Animal fat	Hydrolysed animal protein	Vegetable fiber	Beet pulp	Yeasts	Fish oil	Soy oil	Minerals	Psyllium seed husks	FOS	Hydrolysed shellfish (glucosamine source)	Borage oil (0.1%)	Marigold extract (lutein source)	Hydrolysed cartilage (chondroitine source)
24	Spritz	Border Collie	Acana	Sport and agility	Fresh chicken meat (16%)	Chicken meal (16%)	Turkey meal (14%)	Red lentils	Chicken fat (7%)	Whole green peas (5%)	Fresh chicken giblets (liver, heart, kidney) (4%)	Herring meal (4%)	Herring oil (4%)	Cage-free eggs (4%)	Fresh whole flounder (4%)	Sun-cured alfalfa	Field beans	Green lentils	Whole yellow peas	Fresh chicken cartilage (2%)	Dried brown kelp	Fresh whole pumpkin	Fresh whole butternut squash	Fresh whole parsnips	Fresh kale	Fresh spinach	Fresh mustard greens	Fresh turnip greens	Fresh whole carrots	Fresh Red Delicious apples	Fresh Bartlett pears	Freeze-dried chicken liver	Freeze-dried turkey liver	Fresh whole cranberries	Fresh whole blueberries	Chicory root	Turmeric	Milk thistle	Burdock root	Lavender	Marshmallow root	Rosehips
25	Arya	Border Collie	Monge	Natural superpremium all breeds salmone e riso	Fish (dehydrated salmon 26%, fresh 10%)	Rice (15%)	Dried beet pulp	Brewer's yeast	Fish oil (salmon oil)	Hydrolysed animal protein (liver)	Minerals	MOS from yeast (1%)	XOS (0.3%)	Yucca schidigera (0.3%)	Algae meal (Arthrospira platensis 0.3%)	Vegetable by-products (Echinacea purpurea root 0.2%, Origanum Vulgare 0.1%)	Dried garlic (0.2%)	Glucosamine (0.057%)	Chondroitine sulfate (0.04%)
26	Oliver	Labrador	Royal Canin	Labrador Retriever adult	Dehydrated poultry proteins	Rice	Wheat	Corn	Corn gluten	Vegetable proteins	Animal fat	Hydrolysed animal protein	Vegetable fiber	Beet pulp	Yeasts	Fish oil	Soy oil	Minerals	Psyllium seed husks	FOS	Hydrolysed shellfish (glucosamine source)	Borage oil (0.1%)	Marigold extract (lutein source)	Hydrolysed cartilage (chondroitine source)
27	Kate	Border Collie	Monge	Natural superpremium all breeds salmone e riso	Fish (dehydrated salmon 26%, fresh 10%)	Rice (15%)	Dried beet pulp	Brewer's yeast	Fish oil (salmon oil)	Hydrolysed animal protein (liver)	Minerals	MOS from yeast (1%)	XOS (0.3%)	Yucca schidigera (0.3%)	Algae meal (Arthrospira platensis 0.3%)	Vegetable by-products (Echinacea purpurea root 0.2%, Origanum Vulgare 0.1%)	Dried garlic (0.2%)	Glucosamine (0.057%)	Chondroitine sulfate (0.04%)
28	Zoe	Labrador	Trainer	Natural maxi light carni bianche	Corn	Dehydrated chicken and turkey meat	Fresh chicken and turkey meat (15%)	Rice	Wheat bran	Beet pulp	Hydrolysed chicken protein	Greaves	Pea fiber (1.8%)	Lignocellulose	Linseed	Dehydrated fish meal	Sodium chloride	Brewer's yeast	Calcium carbonate	NeopuntiaTM Opuntia ficus extract (0.05%)	Perna canaliculus (0.01%)	Arthrospira platensis	AppleZinTM apple extract (0.0025%)
29	Emy	Border Collie	Friskies	Adult carne e verdure	Cereals (70%)	Meat and derivatives (10%; beef 4%)	Oils and fats	Vegetable by-products	Minerals	Vegetable protein extracts	Vegetables (0.6%)
