# Supplementary material for: Characterization of intestinal microbiota in normal weight and overweight Border Collie and Labrador Retriever dogs
Source: Sci Rep. 2022 Jun 2;12:9199. doi: 10.1038/s41598-022-13270-6 (PMC9163050; doi:10.1038/s41598-022-13270-6)
Supplement: Supplementary file 2 — Supplementary Table S2. [file 41598_2022_13270_MOESM2_ESM.xlsx]

## Sheet: RECAP per stat
NAME	Arya	Asso	Astro	Axel	Banjo	Blanco	Cesare	Eisel	Emy	Frida	Gange	Gas	Iron	Kate	Lacky	Lilli	Lord	Lucky	Mia	Neve	Oliver	Olli	Petra	Shiver	Sissi	Spritz	Thiago	Zelda	Zoe
BREED	BC	BC	BC	LR	LR	LR	LR	BC	BC	BC	BC	LR	BC	BC	LR	LR	LR	LR	BC	LR	LR	BC	LR	BC	LR	BC	BC	LR	LR
BODY CONDITION	N	O	O	N	N	N	N	N	O	O	N	O	O	N	O	O	N	O	O	O	O	N	N	N	O	N	N	O	N
SEX	F	M	M	M	M	M	M	F	F	F	M	M	M	F	M	F	M	M	F	F	M	F	F	M	F	M	M	F	F
LIFESTYLE	I	I	O	O	O	I	O	O	I	I	I	I	O	O	I	O	O	O	I	I	O	O	O	I	I	I	O	O	O
D_1__Fusobacteria	0.0999426	0.0060768	0.0574877	0.0790413	0.0440026	0.0888403	0.0425123	0.0437166	0.0455539	0.116058	0.0325233	0.0473602	0.0356227	0.0475017	0.0504251	0.0666001	0.0824732	0.0867215	0.0393008	0.0663835	0.0228744	0.0871339	0.0911081	0.0418682	0.0984724	0.0176283	0.0625696	0.0700652	0.075098
D_1__Bacteroidetes	0.368431	0.388914	0.156575	0.347503	0.314611	0.38784	0.322418	0.216128	0.305005	0.472008	0.257697	0.266436	0.276463	0.489012	0.35977	0.217716	0.395593	0.334748	0.430103	0.371743	0.262697	0.296529	0.314859	0.306497	0.476719	0.173111	0.418647	0.365257	0.386458
D_1__Firmicutes	0.426827	0.460253	0.69822	0.514093	0.602646	0.431675	0.530466	0.611221	0.613225	0.317448	0.600281	0.591478	0.582146	0.353763	0.537619	0.621827	0.385969	0.54379	0.434896	0.491324	0.620786	0.554509	0.53078	0.560765	0.339851	0.66029	0.428865	0.442197	0.460914
D_1__Proteobacteria	0.104503	0.0509244	0.072547	0.0579735	0.0364799	0.0837547	0.0762149	0.102509	0.0326867	0.0834672	0.0963506	0.0753156	0.0988487	0.0897647	0.0512757	0.0705643	0.10869	0.0343618	0.0690984	0.0507966	0.0904571	0.0598445	0.0425883	0.0848444	0.084682	0.138833	0.0748785	0.116808	0.0619544
Domain=D_0__Bacteria	3.35665e-05	0.000255253	4.9259e-05	0.000132144	0.00014507	0.000104124	0.00985945	0.00628556	0.000122973	0.000266495	0.00146189	0.0112008	0.000539494	0.0162508	0.00072055	0.0231624	0.0076978	6.43887e-05	0.0132412	0.010953	9.60911e-05	0.000173905	9.49481e-05	0.000260675	2.78056e-05	3.46088e-06	0.000138005	3.79233e-05	0.000135826
D_1__Actinobacteria	0.000137553	0.0280559	0.0151214	0.00125143	0.00211241	0.00262112	0.00393863	0.0169947	0.00340431	0.00231255	0.0115728	0.00819573	0.00637616	0.00308705	0.000137176	0.000124736	0.0021599	0.000165463	0.000388164	0.00329787	0.00308906	0.00167249	0.00129676	0.0054642	0.000112948	0.0101336	0.00415108	0.00549403	0.00106187
D_1__Tenericutes	5.55468e-05	0.0655099	0	2.89574e-06	2.28516e-06	0.0051142	0.000405535	0.000694523	1.93709e-06	0.00803414	6.94317e-05	1.02554e-05	2.11224e-06	0.000589367	4.34968e-05	4.02725e-06	0.000353857	7.88679e-05	0.0129591	0.00166347	4.52494e-07	7.55568e-05	0.0161289	0.000150046	6.29663e-05	0	0.00584402	6.37761e-05	0.0141843
D_1__Deferribacteres	2.55917e-05	7.84984e-06	0	1.03457e-06	3.06601e-07	2.34684e-05	0.00775338	0.000192135	2.599e-07	0.0001428	1.72732e-05	1.97618e-06	8.00778e-07	1.24226e-05	3.80553e-06	5.40338e-07	0.00547986	3.10423e-05	9.13491e-06	0.00379572	0	3.04565e-05	0.00308565	4.987e-05	2.2119e-05	0	0.000107138	2.82692e-05	9.10917e-05
D_1__Spirochaetae	4.36563e-05	3.08831e-06	0	1.03096e-06	3.05541e-07	2.71437e-05	0.00643215	0.00225869	2.59001e-07	0.000261817	2.64503e-05	1.96931e-06	1.54236e-06	1.95047e-05	4.46199e-06	5.38469e-07	0.0115832	3.87864e-05	3.59389e-06	4.3321e-05	0	3.08418e-05	5.84018e-05	0.000100867	4.95348e-05	0	0.00480014	4.77508e-05	0.000102163
D_2__Fusobacteriia	0.0999426	0.0060768	0.0574877	0.0790413	0.0440026	0.0888403	0.0425123	0.0437166	0.0455539	0.116058	0.0325233	0.0473602	0.0356227	0.0475017	0.0504251	0.0666001	0.0824732	0.0867215	0.0393008	0.0663835	0.0228744	0.0871339	0.0911081	0.0418682	0.0984724	0.0176283	0.0625696	0.0700652	0.075098
D_2__Bacteroidia	0.368427	0.377432	0.156575	0.347493	0.314599	0.387832	0.322404	0.216128	0.304994	0.471993	0.257671	0.258381	0.276462	0.484268	0.359762	0.217687	0.395573	0.334742	0.427967	0.367123	0.262696	0.296516	0.314859	0.30642	0.476715	0.173111	0.418615	0.365252	0.386398
D_2__Clostridia	0.28325	0.215805	0.486391	0.217246	0.241182	0.210533	0.400018	0.447064	0.24414	0.247115	0.355334	0.359272	0.25768	0.271588	0.227921	0.440205	0.314037	0.291801	0.325328	0.327093	0.241785	0.280805	0.443286	0.440381	0.123904	0.221916	0.244502	0.206075	0.314728
D_2__Gammaproteobacteria	0.0242683	0.00252458	0.016517	0.0148883	0.00495114	0.0322023	0.0333662	0.0666335	0.00404006	0.0117222	0.0571148	0.0353601	0.0522464	0.0607527	0.000669345	0.00445341	0.0569429	0.00233724	0.0264268	0.0179354	0.040637	0.00845831	0.00638113	0.0305357	0.0130305	0.0952334	0.00548846	0.0760899	0.0183053
Domain=D_0__Bacteria	3.35665e-05	0.000255253	4.9259e-05	0.000132144	0.00014507	0.000104124	0.00985945	0.00628556	0.000122973	0.000266495	0.00146189	0.0112008	0.000539494	0.0162508	0.00072055	0.0231624	0.0076978	6.43887e-05	0.0132412	0.010953	9.60911e-05	0.000173905	9.49481e-05	0.000260675	2.78056e-05	3.46088e-06	0.000138005	3.79233e-05	0.000135826
D_2__Coriobacteriia	0.000137553	0.0135037	0.0150546	0.00125143	0.00211241	0.00262112	0.00393863	0.0169947	0.00340431	0.00230025	0.0115728	0.00819573	0.0063675	0.00107257	0.000137176	0.000124736	0.00214429	0.000165463	0.000261915	0.00327491	0.00308167	0.00167249	0.00129676	0.0054076	0.000112948	0.0051235	0.00415108	0.00549403	0.00106187
D_2__Mollicutes	5.55468e-05	0.0655099	0	2.89574e-06	2.28516e-06	0.0051142	0.000405535	0.000694523	1.93709e-06	0.00803414	6.94317e-05	1.02554e-05	2.11224e-06	0.000589367	4.34968e-05	4.02725e-06	0.000353857	7.88679e-05	0.0129591	0.00166347	4.52494e-07	7.55568e-05	0.0161289	0.000150046	6.29663e-05	0	0.00584402	6.37761e-05	0.0141843
D_2__Epsilonproteobacteria	0.00417646	0.00590953	0.0273338	0.016919	0.00807939	0.00595267	0.0110177	0.00486781	0.00883879	0.0286705	0.00769486	0.00357399	0.0146301	0.000336907	0.00999706	0.0136331	0.00859179	0.000559477	0.000151641	0.00750018	0.0141563	0.0116252	8.53367e-05	0.00818241	0.0212592	0.0397034	0.012192	0.00147263	0.000514911
D_2__Erysipelotrichia	0.0228777	0.0405421	0.0948782	0.0680804	0.0596558	0.0415083	0.0568156	0.104807	0.0698961	0.0233404	0.165555	0.070463	0.104514	0.0337335	0.0770022	0.0907078	0.037878	0.0747887	0.0595479	0.0784732	0.0581369	0.112869	0.06422	0.0392917	0.0098756	0.0416402	0.0504075	0.0585273	0.0691039
Phylum=D_1__Firmicutes	3.2033e-05	0.0227679	0	1.08444e-05	5.99155e-06	9.37288e-05	0.0030974	0.00867001	5.07893e-06	0.000713887	0.00109239	2.06026e-05	2.89048e-06	0.011802	0.00010079	7.50206e-06	0.0014983	5.87579e-05	0.00393744	0.000173525	6.58993e-07	0.0028919	0.00713787	0.00959577	2.72419e-05	0	0.00309084	4.38019e-05	0.00596453
D_2__Bacilli	1.1899e-05	0.02531	0.0133586	0.000303197	0.00660365	0.00472765	0.000149915	0.0162915	0.00816332	0.000655823	0.000524398	0.0960009	0.00395817	0.0203137	0.00553957	0.00215341	0.000185698	0.00530998	0.000491708	0.0018447	0.0592142	0.00959591	0.00200277	0.00257467	8.62751e-06	0.0332644	4.67754e-05	1.47405e-05	0.000630764
D_2__Betaproteobacteria	0.0760586	0.0424903	0.0286962	0.0261662	0.0234494	0.0455997	0.031831	0.031008	0.0198078	0.0430746	0.0315409	0.0363815	0.0319722	0.0286751	0.0406093	0.0524778	0.0431555	0.0314651	0.04252	0.0253611	0.0356637	0.039761	0.0361219	0.0461262	0.0503923	0.00389618	0.0571981	0.0392459	0.0431341
D_2__Negativicutes	0.120656	0.155828	0.103592	0.228453	0.295198	0.174812	0.0703846	0.0343874	0.291021	0.0456229	0.0777753	0.0657217	0.215991	0.0163256	0.227055	0.0887541	0.0323695	0.171832	0.0455915	0.0837398	0.261649	0.148348	0.0141333	0.0689222	0.206035	0.36347	0.130818	0.177536	0.0704874
Phylum=D_1__Bacteroidetes	4.15555e-06	0.0114818	0	1.00779e-05	1.25585e-05	8.50622e-06	1.4134e-05	0	1.06456e-05	1.57515e-05	2.53042e-05	0.00805513	1.09646e-06	0.00474385	8.03731e-06	2.89211e-05	1.99826e-05	6.17889e-06	0.00213602	0.00461978	9.35268e-07	1.2817e-05	0	7.67326e-05	3.93183e-06	0	3.14985e-05	5.14789e-06	6.01162e-05
D_2__Deferribacteres	2.55917e-05	7.84984e-06	0	1.03457e-06	3.06601e-07	2.34684e-05	0.00775338	0.000192135	2.599e-07	0.0001428	1.72732e-05	1.97618e-06	8.00778e-07	1.24226e-05	3.80553e-06	5.40338e-07	0.00547986	3.10423e-05	9.13491e-06	0.00379572	0	3.04565e-05	0.00308565	4.987e-05	2.2119e-05	0	0.000107138	2.82692e-05	9.10917e-05
D_2__Actinobacteria	0	0.0145522	6.68362e-05	0	0	0	0	0	0	1.23034e-05	0	0	8.66175e-06	0.00201448	0	0	1.56083e-05	0	0.000126248	2.29623e-05	7.38836e-06	0	0	5.65927e-05	0	0.00501009	0	0	0
D_2__Spirochaetes	4.36563e-05	3.08831e-06	0	1.03096e-06	3.05541e-07	2.71437e-05	0.00643215	0.00225869	2.59001e-07	0.000261817	2.64503e-05	1.96931e-06	1.54236e-06	1.95047e-05	4.46199e-06	5.38469e-07	0.0115832	3.87864e-05	3.59389e-06	4.3321e-05	0	3.08418e-05	5.84018e-05	0.000100867	4.95348e-05	0	0.00480014	4.77508e-05	0.000102163
D_3__Fusobacteriales	0.0999426	0.0060768	0.0574877	0.0790413	0.0440026	0.0888403	0.0425123	0.0437166	0.0455539	0.116058	0.0325233	0.0473602	0.0356227	0.0475017	0.0504251	0.0666001	0.0824732	0.0867215	0.0393008	0.0663835	0.0228744	0.0871339	0.0911081	0.0418682	0.0984724	0.0176283	0.0625696	0.0700652	0.075098
D_3__Bacteroidales	0.368427	0.377432	0.156575	0.347493	0.314599	0.387832	0.322404	0.216128	0.304994	0.471993	0.257671	0.258381	0.276462	0.484268	0.359762	0.217687	0.395573	0.334742	0.427967	0.367123	0.262696	0.296516	0.314859	0.30642	0.476715	0.173111	0.418615	0.365252	0.386398
D_3__Clostridiales	0.28325	0.215805	0.486391	0.217246	0.241182	0.210533	0.400018	0.447064	0.24414	0.247115	0.355334	0.359272	0.25768	0.271588	0.227921	0.440205	0.314037	0.291801	0.325328	0.327093	0.241785	0.280805	0.443286	0.440381	0.123904	0.221916	0.244502	0.206075	0.314728
D_3__Aeromonadales	0.0111271	0.00222164	0.00118851	0.0005832	0.000387262	0.0320042	0.0321842	0.0251515	0.000328275	0.01149	0.0566791	0.0252755	0.0493798	0.0214896	0.000477021	0.00392447	0.0543577	0.00171974	0.023353	0.0177887	0.0198316	0.00462682	0.00559588	0.0300304	0.0105036	0.0927078	0.00519477	0.0554995	0.0160667
Domain=D_0__Bacteria	3.35665e-05	0.000255253	4.9259e-05	0.000132144	0.00014507	0.000104124	0.00985945	0.00628556	0.000122973	0.000266495	0.00146189	0.0112008	0.000539494	0.0162508	0.00072055	0.0231624	0.0076978	6.43887e-05	0.0132412	0.010953	9.60911e-05	0.000173905	9.49481e-05	0.000260675	2.78056e-05	3.46088e-06	0.000138005	3.79233e-05	0.000135826
D_3__Coriobacteriales	0.000137553	0.0135037	0.0150546	0.00125143	0.00211241	0.00262112	0.00393863	0.0169947	0.00340431	0.00230025	0.0115728	0.00819573	0.0063675	0.00107257	0.000137176	0.000124736	0.00214429	0.000165463	0.000261915	0.00327491	0.00308167	0.00167249	0.00129676	0.0054076	0.000112948	0.0051235	0.00415108	0.00549403	0.00106187
D_3__Anaeroplasmatales	5.41304e-05	0.0654771	0	2.89574e-06	2.28516e-06	0.0051142	0.000401309	0.000694523	1.93709e-06	0.00803327	6.94317e-05	1.02554e-05	2.11224e-06	0.000567861	4.34968e-05	4.02725e-06	0.000352747	7.81884e-05	0.0117813	0.000518084	4.52494e-07	7.55568e-05	0.0161289	0.000143635	6.16261e-05	0	0.00583193	6.20214e-05	0.0141615
D_3__Campylobacterales	0.00417646	0.00590953	0.0273338	0.016919	0.00807939	0.00595267	0.0110177	0.00486781	0.00883879	0.0286705	0.00769486	0.00357399	0.0146301	0.000336907	0.00999706	0.0136331	0.00859179	0.000559477	0.000151641	0.00750018	0.0141563	0.0116252	8.53367e-05	0.00818241	0.0212592	0.0397034	0.012192	0.00147263	0.000514911
D_3__Erysipelotrichales	0.0228777	0.0405421	0.0948782	0.0680804	0.0596558	0.0415083	0.0568156	0.104807	0.0698961	0.0233404	0.165555	0.070463	0.104514	0.0337335	0.0770022	0.0907078	0.037878	0.0747887	0.0595479	0.0784732	0.0581369	0.112869	0.06422	0.0392917	0.0098756	0.0416402	0.0504075	0.0585273	0.0691039
Phylum=D_1__Firmicutes	3.2033e-05	0.0227679	0	1.08444e-05	5.99155e-06	9.37288e-05	0.0030974	0.00867001	5.07893e-06	0.000713887	0.00109239	2.06026e-05	2.89048e-06	0.011802	0.00010079	7.50206e-06	0.0014983	5.87579e-05	0.00393744	0.000173525	6.58993e-07	0.0028919	0.00713787	0.00959577	2.72419e-05	0	0.00309084	4.38019e-05	0.00596453
D_3__Lactobacillales	1.1899e-05	0.0136546	0.0133586	0.000303197	0.00660365	0.00472765	0.000149915	0.0162915	0.00816332	0.000616645	0.000524398	0.0960009	0.00395817	0.0202108	0.00553904	0.00215341	0.000135996	0.00530998	0.000351573	0.00181669	0.0592142	0.0095955	0.00200277	0.000249407	8.62751e-06	0.0332644	4.67754e-05	1.47405e-05	0.000630764
D_3__Burkholderiales	0.0760572	0.0424872	0.0286962	0.026162	0.0234443	0.0455969	0.0318264	0.0309712	0.0198036	0.0430746	0.031531	0.0353666	0.0319719	0.0286737	0.0406066	0.052472	0.0431555	0.0314631	0.0425163	0.0248732	0.0356634	0.0397567	0.0355322	0.0461262	0.050391	0.00389618	0.0571888	0.0392441	0.0431172
D_3__Selenomonadales	0.120656	0.155828	0.103592	0.228453	0.295198	0.174812	0.0703846	0.0343874	0.291021	0.0456229	0.0777753	0.0657217	0.215991	0.0163256	0.227055	0.0887541	0.0323695	0.171832	0.0455915	0.0837398	0.261649	0.148348	0.0141333	0.0689222	0.206035	0.36347	0.130818	0.177536	0.0704874
D_3__Bacillales	0	0.0116554	0	0	0	0	0	0	0	3.91785e-05	0	0	0	0.00010295	5.27491e-07	0	4.97024e-05	0	0.000140135	2.80085e-05	0	4.03465e-07	0	0.00232526	0	0	0	0	0
D_3__Enterobacteriales	0.012924	0.00030294	0.0153285	0.0143025	0.00456108	0.000102518	0.00104661	0.0393323	0.00370941	0.000231431	0.000369517	0.0100683	0.0028633	0.0392632	4.01851e-05	0.000524	0.00258433	0.00052007	0.00307377	0.000125321	0.0208048	7.27012e-05	0.000747751	0.000504424	0.00236023	0.00252556	0.000192945	0.000261668	0.00220597
D_3__Pseudomonadales	0.000217277	0	0	2.62296e-06	2.80248e-06	9.55777e-05	0.00013538	0.00214966	2.37561e-06	6.94752e-07	6.61155e-05	1.62991e-05	3.28278e-06	0	0.000152139	4.93895e-06	8.81371e-07	9.74283e-05	0	2.13222e-05	6.73064e-07	0.00375879	3.74899e-05	8.90255e-07	0.000166633	0	0.000100742	0.0203287	3.26803e-05
Phylum=D_1__Bacteroidetes	4.15555e-06	0.0114818	0	1.00779e-05	1.25585e-05	8.50622e-06	1.4134e-05	0	1.06456e-05	1.57515e-05	2.53042e-05	0.00805513	1.09646e-06	0.00474385	8.03731e-06	2.89211e-05	1.99826e-05	6.17889e-06	0.00213602	0.00461978	9.35268e-07	1.2817e-05	0	7.67326e-05	3.93183e-06	0	3.14985e-05	5.14789e-06	6.01162e-05
D_3__Deferribacterales	2.55917e-05	7.84984e-06	0	1.03457e-06	3.06601e-07	2.34684e-05	0.00775338	0.000192135	2.599e-07	0.0001428	1.72732e-05	1.97618e-06	8.00778e-07	1.24226e-05	3.80553e-06	5.40338e-07	0.00547986	3.10423e-05	9.13491e-06	0.00379572	0	3.04565e-05	0.00308565	4.987e-05	2.2119e-05	0	0.000107138	2.82692e-05	9.10917e-05
D_3__Bifidobacteriales	0	2.03499e-06	0	0	0	0	0	0	0	9.36617e-06	0	0	0	0.00195348	0	0	1.1882e-05	0	1.52943e-05	1.01645e-06	0	0	0	5.28289e-05	0	0	0	0	0
D_3__Spirochaetales	4.36563e-05	3.08831e-06	0	1.03096e-06	3.05541e-07	2.71437e-05	0.00643215	0.00225869	2.59001e-07	0.000261817	2.64503e-05	1.96931e-06	1.54236e-06	1.95047e-05	4.46199e-06	5.38469e-07	0.0115832	3.87864e-05	3.59389e-06	4.3321e-05	0	3.08418e-05	5.84018e-05	0.000100867	4.95348e-05	0	0.00480014	4.77508e-05	0.000102163
D_3__Mycoplasmatales	1.41647e-06	3.2794e-05	0	0	0	0	4.2254e-06	0	0	8.75098e-07	0	0	0	2.15059e-05	0	0	1.11016e-06	6.79492e-07	0.00117774	0.00114538	0	0	0	6.41074e-06	1.34021e-06	0	1.2086e-05	1.75472e-06	2.27826e-05
Class=D_2__Betaproteobacteria	1.38774e-06	3.17424e-06	0	4.17203e-06	5.05185e-06	2.8319e-06	4.51275e-06	3.68049e-05	4.28237e-06	0	9.96447e-06	0.00101484	3.67905e-07	1.39995e-06	2.67319e-06	5.77326e-06	0	1.98055e-06	3.69389e-06	0.000487877	3.13819e-07	4.26113e-06	0.000589697	0	1.31303e-06	0	9.23199e-06	1.71914e-06	1.69544e-05
D_3__Micrococcales	0	0.0145501	6.68362e-05	0	0	0	0	0	0	2.93724e-06	0	0	8.66175e-06	6.09989e-05	0	0	3.72622e-06	0	0.000110954	2.19459e-05	7.38836e-06	0	0	3.76378e-06	0	0.00501009	0	0	0
Order=D_3__Fusobacteriales	0.0157375	0.000247865	0.0415012	0.0270084	0.0378359	0.0299911	0.0195001	0.0183401	0.0424075	0.0271837	0.0210848	0.016706	0.00682265	0.0137575	0.0248213	0.0266263	0.0241221	0.0235333	0.0118077	0.0175052	0.0096924	0.00952369	0.0317231	0.0119875	0.0402949	0.00906122	0.0275962	0.044291	0.0296874
D_4__Bacteroidaceae	0.14996	0.159958	0.113123	0.175091	0.148674	0.142892	0.133345	0.115225	0.144115	0.341766	0.108702	0.076466	0.0668385	0.336194	0.276372	0.0941252	0.233671	0.164412	0.212034	0.168625	0.0600904	0.179424	0.0960971	0.219733	0.354053	0.0756456	0.273624	0.163242	0.261659
D_4__Lachnospiraceae	0.171535	0.094213	0.39485	0.110356	0.124667	0.124338	0.205252	0.266549	0.12709	0.143732	0.215882	0.22381	0.148653	0.103055	0.121771	0.189953	0.168697	0.135804	0.154716	0.151279	0.125476	0.116389	0.239665	0.278042	0.0690224	0.161225	0.119047	0.127901	0.143523
D_4__Succinivibrionaceae	0.0111271	0.00222164	0.00118851	0.0005832	0.000387262	0.0320042	0.0321842	0.0251515	0.000328275	0.01149	0.0566791	0.0252755	0.0493798	0.0214896	0.000477021	0.00392447	0.0543577	0.00171974	0.023353	0.0177887	0.0198316	0.00462682	0.00559588	0.0300304	0.0105036	0.0927078	0.00519477	0.0554995	0.0160667
Domain=D_0__Bacteria	3.35665e-05	0.000255253	4.9259e-05	0.000132144	0.00014507	0.000104124	0.00985945	0.00628556	0.000122973	0.000266495	0.00146189	0.0112008	0.000539494	0.0162508	0.00072055	0.0231624	0.0076978	6.43887e-05	0.0132412	0.010953	9.60911e-05	0.000173905	9.49481e-05	0.000260675	2.78056e-05	3.46088e-06	0.000138005	3.79233e-05	0.000135826
D_4__S24-7	0.000101404	0.00987717	0	1.46819e-05	1.56115e-05	0.00436048	0.00960835	0.00990004	1.32336e-05	0.000373578	0.000122247	0.00480871	4.63782e-06	0.00431355	0.000213858	3.36998e-05	0.00962315	0.000143419	0.00014929	0.00104481	1.65608e-06	0.00600073	0.00722411	0.00340132	0.000546461	0	0.000150896	0.0013283	8.9582e-05
D_4__Ruminococcaceae	0.0455263	0.114122	0.0703119	0.0761579	0.0740743	0.0560789	0.158088	0.120131	0.0752434	0.0734783	0.106286	0.0959591	0.0652161	0.0640992	0.0652074	0.17687	0.128063	0.111197	0.109118	0.105512	0.054797	0.126209	0.163674	0.150063	0.0453967	0.0196585	0.105251	0.0320606	0.128557
D_4__Clostridiaceae 1	0.00186402	0.00084657	0.00676762	0.00665527	0.00870302	0.00789979	0.0148673	0.00238254	0.00579126	0.0116686	0.000269787	0.00468585	0.00130104	0.0504738	0.0165619	0.00241915	0.00132164	0.000240167	0.0344658	0.0208874	0.00978493	0.0114648	0.00826866	0.00116664	0.00209362	0.00128204	0.000879442	0.000215025	0.00185963
D_4__Prevotellaceae	0.21599	0.163923	0.043314	0.172292	0.165814	0.240025	0.176461	0.059259	0.160786	0.120211	0.142038	0.164973	0.198262	0.103977	0.069936	0.120566	0.116456	0.169513	0.178997	0.171583	0.201887	0.109581	0.203404	0.0724447	0.0875983	0.0974529	0.0938889	0.182177	0.114523
D_4__Defluviitaleaceae	0.00180949	0.000943089	0.000139364	0.00339148	0.00173772	0.000447919	0.00188157	0.00979848	0.000276668	0.00380176	0.00287432	0.00297517	0.00702133	0.000622718	0.00809066	0.0138673	0.00290029	0.0223385	7.6643e-05	0.0022959	0.00601739	0.00401831	9.79986e-05	0.00855593	0.00246899	0.00104299	0.00152431	0.0084208	0.0117605
D_4__Coriobacteriaceae	0.000137553	0.0135037	0.0150546	0.00125143	0.00211241	0.00262112	0.00393863	0.0169947	0.00340431	0.00230025	0.0115728	0.00819573	0.0063675	0.00107257	0.000137176	0.000124736	0.00214429	0.000165463	0.000261915	0.00327491	0.00308167	0.00167249	0.00129676	0.0054076	0.000112948	0.0051235	0.00415108	0.00549403	0.00106187
D_4__Peptostreptococcaceae	0.061712	0.0055432	0.014292	0.0206487	0.0319725	0.0216505	0.0189694	0.0372876	0.0357152	0.0143995	0.0245459	0.0272294	0.0354785	0.0361853	0.0161968	0.0570542	0.013011	0.0221342	0.0258625	0.0446271	0.0457042	0.0210578	0.0304127	0.00237036	0.00484042	0.0370484	0.0177241	0.0338936	0.0289798
D_4__Peptococcaceae	0.000802474	3.35435e-05	2.96941e-05	3.19903e-05	2.18412e-05	0.000115527	0.000958821	0.00619112	1.85144e-05	9.6985e-06	0.00546564	0.00325044	9.48266e-06	0.00250583	9.04214e-05	3.48672e-05	1.23036e-05	8.59231e-05	4.19804e-05	0.00247142	5.2086e-06	0.00166173	0.00110449	4.76431e-05	8.22103e-05	0.00165831	7.53053e-05	0.00358428	4.72642e-05
D_4__Anaeroplasmataceae	5.41304e-05	0.0654771	0	2.89574e-06	2.28516e-06	0.0051142	0.000401309	0.000694523	1.93709e-06	0.00803327	6.94317e-05	1.02554e-05	2.11224e-06	0.000567861	4.34968e-05	4.02725e-06	0.000352747	7.81884e-05	0.0117813	0.000518084	4.52494e-07	7.55568e-05	0.0161289	0.000143635	6.16261e-05	0	0.00583193	6.20214e-05	0.0141615
Order=D_3__Bacteroidales	0.00229381	0.0363887	0.000137617	8.32266e-05	8.63174e-05	0.000520829	0.00290252	0.0245782	7.31697e-05	0.00868627	0.00676504	0.0110858	0.0113535	0.0243077	0.0132318	0.0028052	0.0354682	0.000530668	0.0264001	0.0257689	0.00071565	0.00149571	0.00800188	0.00789347	0.0344453	1.29902e-05	0.0489473	0.0143779	0.0100905
D_4__Porphyromonadaceae	8.1371e-05	0.00725832	0	1.25113e-05	8.46509e-06	3.40195e-05	8.67588e-05	0.00716563	7.17571e-06	0.00094756	4.39915e-05	0.00104686	2.93286e-06	0.0135987	8.66891e-06	0.000156827	0.000344246	0.000143193	0.0103545	9.70676e-05	1.23221e-06	1.45503e-05	0.000131745	0.00290819	7.20053e-05	0	0.00200463	0.00412795	3.57487e-05
D_4__Helicobacteraceae	0.0003016	3.04981e-05	0.0133191	0.00626745	0.00775019	0.00569415	0.0107487	0.000113311	0.00855973	0.020764	0.000990758	0.00345504	0.00188789	0.000211851	0.0096689	0.0133817	0.00806038	0.000311803	6.16086e-05	0.00668263	0.0136236	0.00509914	7.6501e-06	0.00522714	0.00604306	0.0162961	0.0118784	0.000969939	0.0004438
D_4__Erysipelotrichaceae	0.0228777	0.0405421	0.0948782	0.0680804	0.0596558	0.0415083	0.0568156	0.104807	0.0698961	0.0233404	0.165555	0.070463	0.104514	0.0337335	0.0770022	0.0907078	0.037878	0.0747887	0.0595479	0.0784732	0.0581369	0.112869	0.06422	0.0392917	0.0098756	0.0416402	0.0504075	0.0585273	0.0691039
Phylum=D_1__Firmicutes	3.2033e-05	0.0227679	0	1.08444e-05	5.99155e-06	9.37288e-05	0.0030974	0.00867001	5.07893e-06	0.000713887	0.00109239	2.06026e-05	2.89048e-06	0.011802	0.00010079	7.50206e-06	0.0014983	5.87579e-05	0.00393744	0.000173525	6.58993e-07	0.0028919	0.00713787	0.00959577	2.72419e-05	0	0.00309084	4.38019e-05	0.00596453
D_4__Streptococcaceae	7.23937e-06	0.0111423	0.0131659	0.000299832	0.00660203	0.00472177	0.00012467	0.0131531	0.00816195	1.6395e-05	0.000352916	0.0959978	0.00393668	0.0099496	0.00553815	0.00215184	2.07989e-05	0.00530653	0.000160631	0.00176036	0.0591961	0.00959434	0.000106206	6.69521e-05	4.84621e-06	6.73713e-05	2.00258e-05	8.96813e-06	2.88083e-05
D_4__Fusobacteriaceae	0.0539392	0.00562811	7.91102e-05	0.0334745	0.00487157	0.0394199	0.0140224	0.00477606	0.00204845	0.0644249	0.00305174	0.0215196	0.00873404	0.0163228	0.0186093	0.0143698	0.0274127	0.0343312	0.0203301	0.0326332	0.011827	0.0543371	0.0288259	0.0130033	0.0396477	0.00368519	0.0264242	0.0186433	0.0221209
D_4__Carnobacteriaceae	0	8.51279e-07	0	0	0	0	0	0	0	0.000567872	0	0	0	5.25287e-06	3.65077e-07	0	7.41219e-05	0	9.90639e-07	0	0	2.79238e-07	0	2.5632e-05	0	0	0	0	0
Order=D_3__Burkholderiales	0.0756745	0.0423935	0.0286962	0.0261521	0.0234319	0.045569	0.0314759	0.0309712	0.0197931	0.0428582	0.0314598	0.0271976	0.0319679	0.0274598	0.0405954	0.0524426	0.0428809	0.0313748	0.0352421	0.0206127	0.0356625	0.0397414	0.0355322	0.0328862	0.0336294	0.00389618	0.0567421	0.0331118	0.0343469
D_4__Veillonellaceae	0.111686	0.0466749	0.0823292	0.217077	0.294686	0.158442	0.0548319	0.0179854	0.290587	0.0235725	0.0570766	0.0468358	0.202404	0.00726776	0.225937	0.0742793	0.0157263	0.140416	0.0134441	0.0639988	0.246203	0.136717	0.00185656	0.0175829	0.196887	0.336524	0.102102	0.160352	0.0492438
D_4__Paenibacillaceae	0	0.0018896	0	0	0	0	0	0	0	1.0629e-06	0	0	0	2.10314e-05	0	0	1.34841e-06	0	3.80949e-05	7.86068e-06	0	0	0	1.362e-06	0	0	0	0	0
D_4__boneC3G7	0.0302658	0.000200824	0.0159075	0.0185585	0.00129519	0.0194294	0.00898984	0.0206004	0.00109791	0.0244498	0.00838673	0.00913465	0.020066	0.0174214	0.00699446	0.025604	0.0309384	0.028857	0.00716295	0.0162451	0.00135501	0.0232731	0.0305591	0.0168774	0.0185298	0.00488188	0.00854921	0.00713087	0.0232897
D_4__Enterobacteriaceae	0.012924	0.00030294	0.0153285	0.0143025	0.00456108	0.000102518	0.00104661	0.0393323	0.00370941	0.000231431	0.000369517	0.0100683	0.0028633	0.0392632	4.01851e-05	0.000524	0.00258433	0.00052007	0.00307377	0.000125321	0.0208048	7.27012e-05	0.000747751	0.000504424	0.00236023	0.00252556	0.000192945	0.000261668	0.00220597
D_4__Bacillaceae	0	1.23073e-06	0	0	0	0	0	0	0	3.5411e-05	0	0	0	2.65409e-05	5.27491e-07	0	4.49228e-05	0	1.43221e-06	0	0	4.03465e-07	0	0.00232043	0	0	0	0	0
D_4__Alcaligenaceae	0.000109604	9.3638e-05	0	9.91692e-06	1.23781e-05	1.76744e-05	0.000263799	0	1.04927e-05	0.000216429	4.64177e-05	0.008169	1.95886e-06	0.0012139	1.12818e-05	2.9449e-05	0.000274565	4.27896e-05	0.00727416	0.00424181	9.32462e-07	1.52786e-05	0	0.01324	9.01981e-05	0	0.000289987	0.0059324	0.00874124
D_4__Campylobacteraceae	0.00387486	0.00587903	0.0140146	0.0106515	0.000329206	0.000258527	0.000268965	0.0047545	0.000279062	0.00790649	0.0067041	0.000118957	0.0127422	0.000125056	0.000328153	0.000251343	0.00053141	0.000247674	9.00323e-05	0.00081755	0.000532706	0.00652606	7.76866e-05	0.00295526	0.0152161	0.0234073	0.000313607	0.000502689	7.11108e-05
D_4__Eubacteriaceae	0	3.28568e-05	0	0	0	0	0	0	0	1.17348e-05	0	0	0	0.00504759	0	0	1.48869e-05	0	4.30924e-05	5.88862e-06	0	0	0	6.29916e-05	0	0	0	0	0
D_4__Acidaminococcaceae	0.00896949	0.109153	0.0212629	0.0113753	0.000511367	0.0163694	0.0155527	0.0164021	0.000433476	0.0220504	0.0206987	0.0188859	0.0135868	0.00905779	0.00111842	0.0144748	0.0166432	0.0314152	0.0321474	0.019741	0.0154463	0.0116306	0.0122768	0.0513393	0.00914796	0.0269459	0.0287158	0.0171842	0.0212436
D_4__Pseudomonadaceae	0.000133952	0	0	2.62296e-06	2.80248e-06	8.79298e-05	9.63293e-05	0	2.37561e-06	6.94752e-07	4.64485e-05	1.62991e-05	2.42606e-06	0	0.000152139	4.93895e-06	8.81371e-07	6.87253e-05	0	1.2682e-05	6.73064e-07	0.00375879	0	8.90255e-07	9.89404e-05	0	5.9577e-05	0.0132887	1.91118e-05
D_4__Moraxellaceae	8.33248e-05	0	0	0	0	7.6479e-06	3.90508e-05	0.00214966	0	0	1.9667e-05	0	8.56717e-07	0	0	0	0	2.8703e-05	0	8.64023e-06	0	0	3.74899e-05	0	6.76929e-05	0	4.11646e-05	0.00704	1.35686e-05
D_4__Rikenellaceae	0	2.64894e-05	0	0	0	0	0	0	0	7.86741e-06	0	0	0	0.00187683	0	0	9.9807e-06	0	3.24339e-05	4.70853e-06	0	0	0	3.92653e-05	0	0	0	0	0
Phylum=D_1__Bacteroidetes	4.15555e-06	0.0114818	0	1.00779e-05	1.25585e-05	8.50622e-06	1.4134e-05	0	1.06456e-05	1.57515e-05	2.53042e-05	0.00805513	1.09646e-06	0.00474385	8.03731e-06	2.89211e-05	1.99826e-05	6.17889e-06	0.00213602	0.00461978	9.35268e-07	1.2817e-05	0	7.67326e-05	3.93183e-06	0	3.14985e-05	5.14789e-06	6.01162e-05
D_4__Lactobacillaceae	4.65962e-06	0.00190297	0.000192747	3.36526e-06	1.62012e-06	5.8797e-06	2.52445e-05	0.000847612	1.37334e-06	3.1653e-05	0.000171482	3.14935e-06	2.14895e-05	0.0102422	5.32722e-07	1.5735e-06	4.01554e-05	3.44675e-06	0.000165058	5.10174e-05	1.81236e-05	8.85781e-07	0.00183888	0.000155894	3.7813e-06	0.033197	2.67495e-05	5.77234e-06	0.000601955
D_4__Deferribacteraceae	2.55917e-05	7.84984e-06	0	1.03457e-06	3.06601e-07	2.34684e-05	0.00775338	0.000192135	2.599e-07	0.0001428	1.72732e-05	1.97618e-06	8.00778e-07	1.24226e-05	3.80553e-06	5.40338e-07	0.00547986	3.10423e-05	9.13491e-06	0.00379572	0	3.04565e-05	0.00308565	4.987e-05	2.2119e-05	0	0.000107138	2.82692e-05	9.10917e-05
D_4__Enterococcaceae	0	0.000608455	0	0	0	0	0	0.00229083	0	7.25035e-07	0	0	0	1.37917e-05	0	0	9.19789e-07	0	2.48937e-05	5.31686e-06	0	0	5.76864e-05	9.2906e-07	0	0	0	0	0
D_4__Family XIII	0	7.0299e-05	0	4.61695e-06	5.59258e-06	3.12961e-06	8.83003e-07	0.0044038	4.74073e-06	1.33877e-05	1.10352e-05	0.00136186	4.05913e-07	0.0095988	2.95483e-06	6.38338e-06	1.69838e-05	1.64998e-06	0.00100409	1.35903e-05	3.46239e-07	4.71048e-06	4.74788e-05	7.25408e-05	0	0	0	0	0
D_4__Bifidobacteriaceae	0	2.03499e-06	0	0	0	0	0	0	0	9.36617e-06	0	0	0	0.00195348	0	0	1.1882e-05	0	1.52943e-05	1.01645e-06	0	0	0	5.28289e-05	0	0	0	0	0
Order=D_3__Bacillales	0	0.00976456	0	0	0	0	0	0	0	2.70463e-06	0	0	0	5.53782e-05	0	0	3.43113e-06	0	0.000100608	2.01478e-05	0	0	0	3.46571e-06	0	0	0	0	0
D_4__Brachyspiraceae	4.36563e-05	3.08831e-06	0	1.03096e-06	3.05541e-07	2.71437e-05	0.00643215	0.00225869	2.59001e-07	0.000261817	2.64503e-05	1.96931e-06	1.54236e-06	1.95047e-05	4.46199e-06	5.38469e-07	0.0115832	3.87864e-05	3.59389e-06	4.3321e-05	0	3.08418e-05	5.84018e-05	0.000100867	4.95348e-05	0	0.00480014	4.77508e-05	0.000102163
D_4__Mycoplasmataceae	1.41647e-06	3.2794e-05	0	0	0	0	4.2254e-06	0	0	8.75098e-07	0	0	0	2.15059e-05	0	0	1.11016e-06	6.79492e-07	0.00117774	0.00114538	0	0	0	6.41074e-06	1.34021e-06	0	1.2086e-05	1.75472e-06	2.27826e-05
D_4__Burkholderiaceae	0.000154328	0	0	0	0	5.21988e-06	4.64071e-05	0	0	0	1.26884e-05	0	1.01049e-06	0	0	0	0	2.35586e-05	0	9.9558e-06	0	0	0	0	0.0104654	0	8.48163e-05	0.00010527	1.56236e-05
Class=D_2__Betaproteobacteria	1.38774e-06	3.17424e-06	0	4.17203e-06	5.05185e-06	2.8319e-06	4.51275e-06	3.68049e-05	4.28237e-06	0	9.96447e-06	0.00101484	3.67905e-07	1.39995e-06	2.67319e-06	5.77326e-06	0	1.98055e-06	3.69389e-06	0.000487877	3.13819e-07	4.26113e-06	0.000589697	0	1.31303e-06	0	9.23199e-06	1.71914e-06	1.69544e-05
D_4__Micrococcaceae	0	0.0145501	0	0	0	0	0	0	0	2.93724e-06	0	0	0	6.09989e-05	0	0	3.72622e-06	0	0.000110954	2.19459e-05	0	0	0	3.76378e-06	0	0	0	0	0
Order=D_3__Clostridiales	0	0	0	0	0	0	0	0.000320732	0	0	0	0	0	0	0	0	0	0	0	0	0	0	1.55132e-05	0	0	0	0	0	0
D_4__Microbacteriaceae	0	0	6.68362e-05	0	0	0	0	0	0	0	0	0	8.66175e-06	0	0	0	0	0	0	0	7.38836e-06	0	0	0	0	0.00501009	0	0	0
D_4__Comamonadaceae	0.000118785	0	0	0	0	4.9388e-06	4.03414e-05	0	0	0	1.21156e-05	0	9.66693e-07	0	0	0	0	2.19484e-05	0	8.68598e-06	0	0	0	0	0.00620601	0	7.18706e-05	9.47187e-05	1.33903e-05
Order=D_3__Fusobacteriales	0.0157375	0.000247865	0.0415012	0.0270084	0.0378359	0.0299911	0.0195001	0.0183401	0.0424075	0.0271837	0.0210848	0.016706	0.00682265	0.0137575	0.0248213	0.0266263	0.0241221	0.0235333	0.0118077	0.0175052	0.0096924	0.00952369	0.0317231	0.0119875	0.0402949	0.00906122	0.0275962	0.044291	0.0296874
D_5__Bacteroides	0.14996	0.159958	0.113123	0.175091	0.148674	0.142892	0.133345	0.115225	0.144115	0.341766	0.108702	0.076466	0.0668385	0.336194	0.276372	0.0941252	0.233671	0.164412	0.212034	0.168625	0.0600904	0.179424	0.0960971	0.219733	0.354053	0.0756456	0.273624	0.163242	0.261659
Family=D_4__Lachnospiraceae	0.0500022	0.0202368	0.144827	0.056472	0.0316817	0.0549424	0.119537	0.133444	0.0365842	0.0774908	0.125081	0.140676	0.0671104	0.0630089	0.0504473	0.0996701	0.0936124	0.0359565	0.106495	0.0926491	0.0431509	0.063197	0.16996	0.201566	0.0308142	0.00913142	0.0658023	0.0718477	0.0755243
D_5__Anaerobiospirillum	0.0014786	0.000709875	0.000863146	0.000289846	0.000209652	0.0286376	0.0295505	0.0250821	0.000177718	0.00401002	0.0179662	0.0229013	0.0303536	0.0200097	0.000311741	0.00035445	0.0497845	0.00122167	0.01821	0.0176773	0.00299158	0.000771965	0.00229968	0.0248615	0.00116537	0.0720474	0.00255709	0.0367042	0.0159393
Domain=D_0__Bacteria	3.35665e-05	0.000255253	4.9259e-05	0.000132144	0.00014507	0.000104124	0.00985945	0.00628556	0.000122973	0.000266495	0.00146189	0.0112008	0.000539494	0.0162508	0.00072055	0.0231624	0.0076978	6.43887e-05	0.0132412	0.010953	9.60911e-05	0.000173905	9.49481e-05	0.000260675	2.78056e-05	3.46088e-06	0.000138005	3.79233e-05	0.000135826
D_5__gut metagenome	0.000101404	0.00987717	0	1.46819e-05	1.56115e-05	0.00436048	0.00960835	0.00990004	1.32336e-05	0.000373578	0.000122247	0.00480871	4.63782e-06	0.00431355	0.000213858	3.36998e-05	0.00962315	0.000143419	0.00014929	0.00104481	1.65608e-06	0.00600073	0.00722411	0.00340132	0.000546461	0	0.000150896	0.0013283	8.9582e-05
Family=D_4__Ruminococcaceae	0.00520002	0.0309468	0.02133	0.00677925	0.000267307	0.0013989	0.00850005	0.0241549	0.000226592	0.0153161	0.0169178	0.0100648	0.00895591	0.0101467	0.00458685	0.0183571	0.00845685	0.000329606	0.015017	0.00984497	0.0121804	0.0117253	0.0255872	0.0134354	0.00163944	0.000156671	0.0247531	0.00332004	0.01065
D_5__Candidatus Arthromitus	0.00178277	4.89726e-05	0	9.54535e-05	0.00683493	0.000109152	0.00737933	0	0.00555403	0.000236788	6.64212e-05	3.92119e-05	7.516e-06	3.61855e-05	0.000129339	8.55411e-05	4.97476e-05	7.16881e-05	0.00878437	4.21501e-05	7.05043e-06	0.0110357	0	2.94647e-05	0.000103714	0	0.000620723	9.67106e-05	7.18095e-05
D_5__Incertae Sedis	0.119337	0.0680736	0.258333	0.0663057	0.0889558	0.0443232	0.0798521	0.150985	0.0867138	0.0634211	0.0937717	0.0900939	0.103528	0.0682395	0.0640656	0.11814	0.0853237	0.0817514	0.0654633	0.0897799	0.112619	0.0545066	0.0830795	0.102898	0.0344354	0.132884	0.0537718	0.0660943	0.0968864
D_5__uncultured	0.00180499	0.0560194	0.0366721	0.0171798	0.0348167	0.0123564	0.0385225	0.0334227	0.0337669	0.00871506	0.012413	0.0177001	0.00811968	0.0123877	0.0330188	0.0454457	0.0186591	0.0520153	0.0279396	0.0301426	0.00796895	0.0341662	0.0600149	0.0139512	0.0199743	0.000162004	0.0342176	0.0101119	0.0201713
D_5__Prevotella	0.128147	0.104102	0.0424768	0.11446	0.0769554	0.148635	0.11314	0.0164003	0.0717987	0.00448345	0.122515	0.140381	0.132969	0.0528304	0.0042699	0.0463168	0.024941	0.109204	0.128929	0.137735	0.186654	0.0794564	0.156194	0.047164	0.0687471	0.0560877	0.0514366	0.113252	0.0596958
D_5__Butyricicoccus	0.000778148	0.00242778	0.0110337	0.00573555	0.00857951	0.00186653	0.00282564	0.0173832	0.00898538	0.00179476	0.00235557	0.00277068	0.00257837	0.00341853	0.0013109	0.000202434	0.000199442	0.0111638	0.000120288	7.59563e-05	0.00192693	0.00288988	0.00421482	0.00287675	0.00339815	4.10425e-05	0.00593523	0.000203731	5.13641e-05
D_5__Slackia	2.73939e-06	0.0101943	0	6.78506e-06	3.58157e-06	0.000293634	6.20439e-06	0.00777855	3.03603e-06	9.64657e-05	0.000545289	9.15705e-06	9.75093e-07	0.000123125	1.48388e-05	3.96732e-06	0.000558454	2.07266e-05	0.000139333	2.14478e-05	4.5821e-07	2.59017e-05	9.0796e-05	0.00253842	1.43079e-06	0	2.61678e-06	3.39355e-06	0
D_5__Marvinbryantia	0.00035968	7.7366e-05	0.0164145	0.000307361	0.000202069	0.0155091	0.00326275	0.00502858	0.00017129	0.00039096	0.0194861	0.0159247	0.00373767	0.00534284	0.00499942	0.00842161	0.00847545	0.011583	0.00244167	0.000112482	0.00827711	0.00384939	0.00582732	0.000168028	0.00243323	0.0028028	0.00316577	0.00657579	0.00401779
Family=D_4__Defluviitaleaceae	5.5406e-05	1.26408e-05	0.000106984	9.97833e-05	6.87826e-05	0.000232729	0.000196488	0	5.83058e-05	0.000141297	0.00267434	0.00247277	0.000590241	1.71813e-05	0.000602899	0.00514122	0.0021135	0.0178776	1.47102e-05	0.00210716	8.17578e-05	0.00369856	0	6.14835e-05	4.52801e-05	0.00103427	0.00125674	8.27927e-05	6.59888e-05
D_5__Peptococcus	0.000802474	3.35435e-05	2.96941e-05	3.19903e-05	2.18412e-05	0.000115527	0.000958821	0.00619112	1.85144e-05	9.6985e-06	0.00546564	0.00325044	9.48266e-06	0.00250583	9.04214e-05	3.48672e-05	1.23036e-05	8.59231e-05	4.19804e-05	0.00247142	5.2086e-06	0.00166173	0.00110449	4.76431e-05	8.22103e-05	0.00165831	7.53053e-05	0.00358428	4.72642e-05
D_5__Anaeroplasma	5.41304e-05	0.0654771	0	2.89574e-06	2.28516e-06	0.0051142	0.000401309	0.000694523	1.93709e-06	0.00803327	6.94317e-05	1.02554e-05	2.11224e-06	0.000567861	4.34968e-05	4.02725e-06	0.000352747	7.81884e-05	0.0117813	0.000518084	4.52494e-07	7.55568e-05	0.0161289	0.000143635	6.16261e-05	0	0.00583193	6.20214e-05	0.0141615
Order=D_3__Bacteroidales	0.00229381	0.0363887	0.000137617	8.32266e-05	8.63174e-05	0.000520829	0.00290252	0.0245782	7.31697e-05	0.00868627	0.00676504	0.0110858	0.0113535	0.0243077	0.0132318	0.0028052	0.0354682	0.000530668	0.0264001	0.0257689	0.00071565	0.00149571	0.00800188	0.00789347	0.0344453	1.29902e-05	0.0489473	0.0143779	0.0100905
D_5__Odoribacter	0	0	0	0	0	0	0	0.000948618	0	0	0	0	0	0	0	0	0	0	0	0	0	0	2.70986e-05	0	0	0	0	0	0
D_5__Helicobacter	0.0003016	3.04981e-05	0.0133191	0.00626745	0.00775019	0.00569415	0.0107487	0.000113311	0.00855973	0.020764	0.000990758	0.00345504	0.00188789	0.000211851	0.0096689	0.0133817	0.00806038	0.000311803	6.16086e-05	0.00668263	0.0136236	0.00509914	7.6501e-06	0.00522714	0.00604306	0.0162961	0.0118784	0.000969939	0.0004438
D_5__Succinivibrio	0.00961256	0.00144071	0.000325363	0.000293353	0.00017761	0.00336628	0.00261512	6.94609e-05	0.000150557	0.00741651	0.038713	0.00237418	0.0190262	0.00136811	0.000164208	0.00357002	0.00449262	0.000492064	7.27626e-05	8.95615e-05	0.01684	0.00385403	0.00329621	0.000216847	0.00929166	0.0206604	0.00260982	0.0133929	0.000117567
D_5__Anaerofilum	6.54057e-05	6.017e-05	0	0.000985589	0.0171313	0.00260612	0.0027668	0.000409219	0.0126821	1.12307e-05	0.000103764	8.01104e-05	1.79856e-05	0.00696094	3.7154e-05	0.00839815	1.42474e-05	9.34576e-05	6.97323e-05	0.00855979	2.00989e-05	8.52757e-05	0.0127917	5.82663e-05	7.8848e-05	0	0.0108619	7.37109e-05	0.00390203
D_5__Coprobacillus	0	0.00558588	0	0	0	0	0	0	0	0.000825448	0	0	0	3.47114e-05	4.16836e-07	0	8.96098e-05	0	5.32729e-05	1.03969e-05	0	3.18828e-07	0	3.14711e-05	0	0	0	0	0
Phylum=D_1__Firmicutes	3.2033e-05	0.0227679	0	1.08444e-05	5.99155e-06	9.37288e-05	0.0030974	0.00867001	5.07893e-06	0.000713887	0.00109239	2.06026e-05	2.89048e-06	0.011802	0.00010079	7.50206e-06	0.0014983	5.87579e-05	0.00393744	0.000173525	6.58993e-07	0.0028919	0.00713787	0.00959577	2.72419e-05	0	0.00309084	4.38019e-05	0.00596453
D_5__Streptococcus	2.21605e-06	0.0111423	0.0131659	0.000297108	0.00659985	0.000472285	9.44797e-05	0.0131531	0.00816009	1.6395e-05	0.00029965	0.0959879	0.00393543	0.0099496	0.00549749	0.00214799	2.07989e-05	0.00524741	0.000160631	0.00176036	0.0591956	0.00952221	0.000106206	6.69521e-05	2.09674e-06	6.73713e-05	1.49973e-05	2.74524e-06	2.83622e-05
D_5__Clostridium sensu stricto 1	8.12516e-05	0.000751228	0.00676762	0.00655741	0.00186552	0.00771192	0.00747969	0.00223919	0.00023505	0.0114098	0.00019432	0.00462917	0.00129353	0.0407539	6.38776e-05	0.00232908	0.00124393	0.000152772	0.0256161	0.0208369	0.00977788	0.000138302	0.00092704	0.00102815	0.0019899	0.00128204	0.000258719	0.000118314	0.00178782
D_5__Anaerotruncus	7.43226e-05	9.46135e-05	2.43719e-05	4.50673e-05	3.22735e-05	8.99696e-05	0.0142274	6.6918e-05	2.73577e-05	0.00763217	0.0136354	0.00384052	0.000592493	0.0088269	1.58193e-05	0.000377845	0.000332279	7.07421e-05	0.00276661	0.00371771	6.86313e-05	5.27312e-05	0.00291593	0.000168303	7.90689e-05	0.000512636	0.0172864	8.1348e-05	0.000199928
D_5__Fusobacterium	0.0539392	0.00562811	7.91102e-05	0.0334745	0.00487157	0.0394199	0.0140224	0.00477606	0.00204845	0.0644249	0.00305174	0.0215196	0.00873404	0.0163228	0.0186093	0.0143698	0.0274127	0.0343312	0.0203301	0.0326332	0.011827	0.0543371	0.0288259	0.0130033	0.0396477	0.00368519	0.0264242	0.0186433	0.0221209
D_5__Carnobacterium	0	8.51279e-07	0	0	0	0	0	0	0	0.000567872	0	0	0	5.25287e-06	3.65077e-07	0	7.41219e-05	0	9.90639e-07	0	0	2.79238e-07	0	2.5632e-05	0	0	0	0	0
D_5__Howardella	3.86074e-05	0.00718044	2.34647e-05	4.51999e-05	0.00204365	2.09459e-05	0.00100804	0.00529676	0.00334602	2.49917e-06	1.50004e-05	1.56331e-05	0.00310322	5.198e-05	4.9827e-05	4.62064e-05	3.17048e-06	1.15172e-05	9.54927e-05	0.0005188	0.00487221	0.000644709	5.01698e-05	3.20244e-06	4.79959e-05	6.32398e-06	8.12618e-05	0.00231186	5.74102e-05
D_5__Epulopiscium	0	4.05953e-05	0	0	0	0	0	0	0	1.16194e-05	0	0	0	0.00685546	0	0	1.47406e-05	0	4.88176e-05	6.91776e-06	0	0	0	6.10092e-05	0	0	0	0	0
D_5__Turicibacter	0.007771	0.000752379	0.000861891	9.68729e-05	0.00321677	0.000144405	0.00440777	0.00816415	0.00528415	0.00508349	0.000108965	4.88807e-05	0.00470721	0.0124864	0.00191233	0.00375008	0.000475312	0.00286249	0.0125087	0.00315696	0.000249462	0.000161503	0.00299847	0.00933341	0.00025918	0.0086874	0.000390456	0.0025961	0.015519
Order=D_3__Burkholderiales	0.0756745	0.0423935	0.0286962	0.0261521	0.0234319	0.045569	0.0314759	0.0309712	0.0197931	0.0428582	0.0314598	0.0271976	0.0319679	0.0274598	0.0405954	0.0524426	0.0428809	0.0313748	0.0352421	0.0206127	0.0356625	0.0397414	0.0355322	0.0328862	0.0336294	0.00389618	0.0567421	0.0331118	0.0343469
D_5__Allisonella	6.14241e-05	0	8.08298e-05	1.05262e-05	1.13496e-05	2.88922e-05	0.00165476	0	9.62085e-06	0	4.09272e-05	0.00227241	0.00468049	0	6.01331e-06	2.97248e-05	0	4.45423e-05	0	6.95541e-06	0.00591004	2.99177e-05	0	0	4.65227e-05	0.00198915	3.40026e-05	0.00182205	1.0317e-05
D_5__Paenibacillus	0	0.0018896	0	0	0	0	0	0	0	1.0629e-06	0	0	0	2.10314e-05	0	0	1.34841e-06	0	3.80949e-05	7.86068e-06	0	0	0	1.362e-06	0	0	0	0	0
D_5__uncultured bacterium	0.0302658	0.000200824	0.0159075	0.0185585	0.00129519	0.0194294	0.00898984	0.0206004	0.00109791	0.0244498	0.00838673	0.00913465	0.020066	0.0174214	0.00699446	0.025604	0.0309384	0.028857	0.00716295	0.0162451	0.00135501	0.0232731	0.0305591	0.0168774	0.0185298	0.00488188	0.00854921	0.00713087	0.0232897
Family=D_4__Succinivibrionaceae	3.59182e-05	7.10476e-05	0	0	0	3.0372e-07	1.86514e-05	0	0	6.35e-05	0	0	0	0.000111796	1.07196e-06	0	8.0557e-05	6.00278e-06	0.00507029	2.18599e-05	0	8.19916e-07	0	0.0049521	4.65584e-05	0	2.78599e-05	0.00540244	9.82824e-06
D_5__Escherichia-Shigella	4.02899e-05	0.000269299	0.0153049	0.0122044	0.000439201	4.43205e-05	7.28723e-05	0.0324749	0.000372302	0.000223082	0.000272702	0.0100361	0.00222423	0.036301	3.08063e-05	0.000409729	0.00257374	0.000107096	0.00303305	9.91231e-05	0.013998	5.21721e-05	0.000618518	0.000463249	0.00217151	0.00251932	7.52516e-05	6.97562e-05	0.00215483
Family=D_4__Erysipelotrichaceae	0.000102461	7.18337e-05	0.0061706	0.00220779	0.000165502	0.000231461	0.000255907	0.00028211	0.000140293	0.00910713	0.000179845	0.0112496	6.0505e-05	0.00827785	0.000106397	0.0214977	0.00794623	0.0162129	9.09105e-05	0.00195735	5.38164e-05	0.0011311	0.0111608	0.00377513	0.00381268	1.44545e-05	0.00587777	0.000167726	0.00320854
D_5__Alloprevotella	0.0878435	0.0598198	0.000837244	0.0578247	0.0888504	0.0913847	0.0633195	0.0410848	0.0889801	0.115719	0.0195067	0.0224588	0.0652924	0.0498737	0.0656606	0.0742302	0.0915048	0.0603059	0.0500539	0.0338471	0.0152327	0.0301158	0.044213	0.0252353	0.0188512	0.0413652	0.0424523	0.0689246	0.0548275
Family=D_4__Enterobacteriaceae	0.0128837	3.36413e-05	2.35517e-05	0.00209812	0.00412188	5.81973e-05	0.000973738	0.00685738	0.00333711	8.34885e-06	9.68156e-05	3.22007e-05	0.000639066	0.0029622	9.37875e-06	0.000114272	1.05915e-05	0.000412975	4.0715e-05	2.61978e-05	0.00680682	2.05291e-05	0.000129233	4.11749e-05	0.000188721	6.23828e-06	0.000117694	0.000191912	5.11482e-05
D_5__uncultured organism	1.03792e-05	1.32675e-05	0.00204047	0.00283065	0.000124451	0.00281491	4.76597e-05	0	0.000105495	0	0.000124045	0.0013675	0.00530205	6.22933e-06	1.99376e-05	0.00733781	0	4.24707e-05	1.54395e-05	0.00422257	0.000290505	3.20481e-05	0	0	7.48633e-06	0.0107502	3.74076e-05	1.28578e-05	5.9129e-05
D_5__Allobaculum	0.0069495	0.00262284	0.0227648	0.00110804	0.0101825	8.30873e-05	0.00135783	0.00327154	0.0107126	0.00476786	0.00473816	0.0113434	0.00285307	0.00602961	1.7852e-05	0.000183682	0.00589968	0.000134436	0.0119294	0.00288224	0.00347486	2.75858e-05	4.3248e-05	0.00883177	0.00399593	0.0154754	0.0100412	0.0101637	0.00653179
D_5__Dorea	0	0	0	0	0	0	0	0.00893811	0	0	0	0	0	0	0	0	0	0	0	0	0	0	9.53269e-05	0	0	0	0	0	0
D_5__Collinsella	0.000134813	1.80511e-05	0.0150546	0.00124465	0.00210883	0.00232748	0.00393243	0.00422432	0.00340127	0.00220117	0.0110275	0.00818657	0.00636653	0.000898731	0.000122337	0.000120768	0.00158252	0.000144737	3.08797e-05	0.0032342	0.00308121	0.00164659	0.00113306	0.00286583	0.000111517	0.0051235	0.00414846	0.00549064	0.00106187
D_5__Blautia	0.0305866	0.0194158	0.0257737	0.0129726	0.0223717	0.0194129	0.0205697	0.00465019	0.0232314	0.00739624	0.0142521	0.0191614	0.0102775	0.00697778	0.0126805	0.0131681	0.012779	0.0148148	0.00717824	0.00484148	0.0119699	0.0152209	0.0135579	0.001076	0.00409201	0.0166897	0.00217203	0.0114613	0.00766021
D_5__Megamonas	0.111625	0.0466749	0.0822323	0.217063	0.294671	0.158413	0.0531772	0.0179854	0.290574	0.0235725	0.0570345	0.0445623	0.197421	0.00726776	0.225931	0.0742421	0.0157263	0.140371	0.0134441	0.0639918	0.235053	0.136687	0.00185656	0.0175829	0.196841	0.334531	0.102068	0.15853	0.0492334
Family=D_4__Peptostreptococcaceae	0.0354234	0.00525122	0.00155845	0.0205726	0.0319116	0.0214864	0.0186949	0.0270161	0.0356636	0.00989676	0.0230282	0.0137246	0.0177595	0.00461981	0.015068	0.0556268	0.0126629	0.0197088	0.01514	0.0181179	0.0247933	0.0209148	0.0251695	0.000461108	0.00448835	0.0359068	0.0173912	0.0252163	0.0219763
D_5__Catenibacterium	0.00718739	0.0123086	0.000414791	0.0363682	0.0187224	0.0315116	0.0257565	0.0490197	0.0239776	0.000148183	0.13207	0.0192744	0.0821259	0.000199675	0.073237	0.0198379	0.00340463	0.0487782	0.0135527	0.0423727	0.0257757	0.0948122	0.0122525	0.000101098	0.000664983	0.0153926	0.0120134	0.0304607	0.0167234
D_5__Paraprevotella	0	1.7878e-06	0	6.82821e-06	8.49201e-06	5.76365e-06	1.62779e-06	0.00177394	7.19853e-06	8.1899e-06	1.7076e-05	0.00213356	7.48576e-07	0.00127318	5.44084e-06	1.92407e-05	1.03898e-05	3.03774e-06	1.33549e-05	8.9358e-07	6.38526e-07	8.67295e-06	0.00299696	4.5372e-05	0	0	0	0	0
D_5__Bacillus	0	1.23073e-06	0	0	0	0	0	0	0	3.5411e-05	0	0	0	2.65409e-05	5.27491e-07	0	4.49228e-05	0	1.43221e-06	0	0	4.03465e-07	0	0.00232043	0	0	0	0	0
D_5__Roseburia	4.91973e-05	6.87063e-06	0.0117499	0	0	6.87589e-06	9.3125e-05	0.011893	0	0.00563307	1.7266e-05	0	2.27258e-05	1.78903e-05	1.09241e-06	0	0.000259617	2.23392e-05	7.9954e-06	0.00109165	1.8196e-05	8.35555e-07	0.000128709	8.13113e-05	0.00103811	0.00291138	0.00391557	7.18746e-05	7.70914e-05
D_5__Oscillospira	1.94375e-05	3.7362e-06	0	8.42963e-07	2.50251e-07	1.8529e-05	0.00333426	0.00911162	2.12134e-07	0	1.39383e-05	1.61109e-06	6.53443e-07	1.64548e-06	2.56134e-06	4.4103e-07	0	2.39145e-05	4.34784e-06	0.000728161	0	2.35302e-05	9.57695e-05	0	1.6661e-05	0	7.67566e-05	2.15187e-05	6.10789e-05
D_5__Sutterella	0.000109604	9.20365e-05	0	9.91692e-06	1.23781e-05	1.76744e-05	0.000263799	0	1.04927e-05	0.000209119	4.64177e-05	0.008169	1.95886e-06	0.000297511	1.12818e-05	2.9449e-05	0.000265291	4.27896e-05	0.00726226	0.00424101	9.32462e-07	1.52786e-05	0	0.0132	9.01981e-05	0	0.000289987	0.0059324	0.00874124
D_5__Parasutterella	0	1.60148e-06	0	0	0	0	0	0	0	7.31041e-06	0	0	0	0.000916385	0	0	9.27408e-06	0	1.19083e-05	8.00853e-07	0	0	0	3.99584e-05	0	0	0	0	0
D_5__Sarcina	0	0	0	2.40507e-06	2.56968e-06	7.87168e-05	8.27345e-06	0.000143355	2.17827e-06	2.12329e-06	9.04578e-06	1.74679e-05	0	0	0.0163687	4.52866e-06	2.69363e-06	1.57061e-05	0	0	0	0.00029077	0.00734162	2.72078e-06	0	0	0	0	0
Family=D_4__Clostridiaceae 1	0	4.63696e-05	0	0	0	0	0	0	0	1.99171e-05	0	0	0	0.0096837	0	0	2.5267e-05	0	6.53395e-05	8.33646e-06	0	0	0	0.000106305	0	0	0	0	0
D_5__Faecalibacterium	0.0375471	0.0240653	0.014373	0.0484773	0.0216084	0.0347798	0.085306	0.0357088	0.0265228	0.0352697	0.0530533	0.0587948	0.0394324	0.0195072	0.0259689	0.101609	0.0877067	0.0498535	0.0607848	0.0513704	0.0323364	0.070883	0.0666834	0.113779	0.0201844	0.00805626	0.0190131	0.0198057	0.0976947
D_5__Campylobacter	0.00387486	0.00587903	0.0140146	0.0106515	0.000329206	0.000258527	0.000268965	0.0047545	0.000279062	0.00790649	0.0067041	0.000118957	0.0127422	0.000125056	0.000328153	0.000251343	0.00053141	0.000247674	9.00323e-05	0.00081755	0.000532706	0.00652606	7.76866e-05	0.00295526	0.0152161	0.0234073	0.000313607	0.000502689	7.11108e-05
D_5__Coprococcus	2.73779e-05	0	0	1.8007e-05	1.26875e-06	8.01163e-05	8.80829e-05	0.0135103	1.07549e-06	0	3.8122e-05	6.91411e-06	1.96977e-06	0	1.092e-05	2.23597e-06	0	0.00287791	0	2.47261e-05	4.34477e-07	2.49787e-05	0.0014605	0	2.61183e-05	0	0.00252164	4.30978e-05	2.1508e-05
Family=D_4__Eubacteriaceae	0	3.28568e-05	0	0	0	0	0	0	0	1.17348e-05	0	0	0	0.00504759	0	0	1.48869e-05	0	4.30924e-05	5.88862e-06	0	0	0	6.29916e-05	0	0	0	0	0
D_5__Phascolarctobacterium	0.00896949	0.109153	0.0212629	0.0113753	0.000511367	0.0163694	0.0155527	0.0164021	0.000433476	0.0220504	0.0206987	0.0188859	0.0135868	0.00905779	0.00111842	0.0144748	0.0166432	0.0314152	0.0321474	0.019741	0.0154463	0.0116306	0.0122768	0.0513393	0.00914796	0.0269459	0.0287158	0.0171842	0.0212436
D_5__Pseudomonas	0.000133952	0	0	2.62296e-06	2.80248e-06	8.79298e-05	9.63293e-05	0	2.37561e-06	6.94752e-07	4.64485e-05	1.62991e-05	2.42606e-06	0	0.000152139	4.93895e-06	8.81371e-07	6.87253e-05	0	1.2682e-05	6.73064e-07	0.00375879	0	8.90255e-07	9.89404e-05	0	5.9577e-05	0.0132887	1.91118e-05
D_5__Lachnospira	2.35652e-05	0	0	9.60554e-07	2.84857e-07	2.15732e-05	0.00903638	0	2.41468e-07	0	1.59775e-05	1.8352e-06	7.43917e-07	0	2.9224e-06	5.02018e-07	0	2.7713e-05	0	1.3884e-05	0	2.74204e-05	0	0	2.09257e-05	0	9.79466e-05	2.53454e-05	6.12315e-05
D_5__Psychrobacter	8.33248e-05	0	0	0	0	7.6479e-06	3.90508e-05	0.00214966	0	0	1.9667e-05	0	8.56717e-07	0	0	0	0	2.8703e-05	0	8.64023e-06	0	0	3.74899e-05	0	6.76929e-05	0	4.11646e-05	0.00704	1.35686e-05
Family=D_4__Coriobacteriaceae	0	0.00179369	0	0	0	0	0	0.0040904	0	1.04707e-06	0	0	0	2.06798e-05	0	0	1.32833e-06	0	3.74519e-05	7.74058e-06	0	0	4.64162e-05	1.34172e-06	0	0	0	0	0
D_5__Alistipes	0	2.64894e-05	0	0	0	0	0	0	0	7.86741e-06	0	0	0	0.00187683	0	0	9.9807e-06	0	3.24339e-05	4.70853e-06	0	0	0	3.92653e-05	0	0	0	0	0
Phylum=D_1__Bacteroidetes	4.15555e-06	0.0114818	0	1.00779e-05	1.25585e-05	8.50622e-06	1.4134e-05	0	1.06456e-05	1.57515e-05	2.53042e-05	0.00805513	1.09646e-06	0.00474385	8.03731e-06	2.89211e-05	1.99826e-05	6.17889e-06	0.00213602	0.00461978	9.35268e-07	1.2817e-05	0	7.67326e-05	3.93183e-06	0	3.14985e-05	5.14789e-06	6.01162e-05
D_5__Lactobacillus	4.65962e-06	0.00190297	0.000192747	3.36526e-06	1.62012e-06	5.8797e-06	2.52445e-05	0.000847612	1.37334e-06	3.1653e-05	0.000171482	3.14935e-06	2.14895e-05	0.0102422	5.32722e-07	1.5735e-06	4.01554e-05	3.44675e-06	0.000165058	5.10174e-05	1.81236e-05	8.85781e-07	0.00183888	0.000155894	3.7813e-06	0.033197	2.67495e-05	5.77234e-06	0.000601955
D_5__Mucispirillum	2.55917e-05	7.84984e-06	0	1.03457e-06	3.06601e-07	2.34684e-05	0.00775338	0.000192135	2.599e-07	0.0001428	1.72732e-05	1.97618e-06	8.00778e-07	1.24226e-05	3.80553e-06	5.40338e-07	0.00547986	3.10423e-05	9.13491e-06	0.00379572	0	3.04565e-05	0.00308565	4.987e-05	2.2119e-05	0	0.000107138	2.82692e-05	9.10917e-05
D_5__Enterococcus	0	0.000608455	0	0	0	0	0	0.00229083	0	7.25035e-07	0	0	0	1.37917e-05	0	0	9.19789e-07	0	2.48937e-05	5.31686e-06	0	0	5.76864e-05	9.2906e-07	0	0	0	0	0
D_5__Oscillibacter	3.87119e-05	7.25039e-05	0	2.2185e-05	2.52525e-05	7.4273e-05	0.00134007	0	2.14061e-05	0.00223746	4.67816e-05	0.0031768	4.07704e-06	0.00104902	0.00010598	0.00124	0.00196914	4.37225e-05	0.00238746	0.00298641	3.21588e-06	0.00246888	0	0.00555378	4.45975e-05	0	0.0032307	4.32033e-05	0.000726705
D_5__Bifidobacterium	0	2.03499e-06	0	0	0	0	0	0	0	9.36617e-06	0	0	0	0.00195348	0	0	1.1882e-05	0	1.52943e-05	1.01645e-06	0	0	0	5.28289e-05	0	0	0	0	0
Family=D_4__Porphyromonadaceae	4.20889e-05	0	0	4.1992e-06	4.70676e-06	6.81404e-06	1.90453e-05	0	3.98984e-06	0	1.858e-05	3.10786e-06	1.35546e-06	0	2.35624e-07	0.000142714	0	1.99129e-05	0	3.11494e-06	7.6001e-07	4.21797e-07	0	0	2.14797e-05	0	1.34158e-05	0.00187555	3.89204e-06
D_5__Cellulosilyticum	5.20383e-06	9.34603e-05	0	0	0	0	1.47627e-05	0	0	0.00347231	0	0	0	0.00282964	6.22703e-07	0	0.000168804	2.10306e-06	0.00619922	0.010909	0	4.7629e-07	0	0.000123448	4.92367e-06	0	3.98233e-05	6.4465e-06	7.75728e-05
Order=D_3__Bacillales	0	0.00976456	0	0	0	0	0	0	0	2.70463e-06	0	0	0	5.53782e-05	0	0	3.43113e-06	0	0.000100608	2.01478e-05	0	0	0	3.46571e-06	0	0	0	0	0
D_5__Parabacteroides	3.92821e-05	0.0072297	0	8.31213e-06	3.75833e-06	2.72055e-05	6.77135e-05	0.00621701	3.18587e-06	0.000937581	2.54116e-05	0.00104375	1.57739e-06	0.0105718	8.43329e-06	1.41131e-05	0.000331586	0.00012328	0.0103173	8.8784e-05	4.72197e-07	1.41285e-05	0.000104647	0.00285607	5.05255e-05	0	0.00199122	0.0022524	3.18567e-05
D_5__Lactococcus	5.02333e-06	0	0	2.7235e-06	2.18321e-06	0.00424949	3.01908e-05	0	1.85067e-06	0	5.32658e-05	9.91753e-06	1.25165e-06	0	4.06524e-05	3.84757e-06	0	5.91269e-05	0	0	4.50558e-07	7.21315e-05	0	0	2.74947e-06	0	5.02855e-06	6.2229e-06	4.46183e-07
D_5__Barnesiella	0	2.86177e-05	0	0	0	0	0	0	0	9.97929e-06	0	0	0	0.0030269	0	0	1.26599e-05	0	3.72105e-05	5.16857e-06	0	0	0	5.21206e-05	0	0	0	0	0
D_5__Brachyspira	4.36563e-05	3.08831e-06	0	1.03096e-06	3.05541e-07	2.71437e-05	0.00643215	0.00225869	2.59001e-07	0.000261817	2.64503e-05	1.96931e-06	1.54236e-06	1.95047e-05	4.46199e-06	5.38469e-07	0.0115832	3.87864e-05	3.59389e-06	4.3321e-05	0	3.08418e-05	5.84018e-05	0.000100867	4.95348e-05	0	0.00480014	4.77508e-05	0.000102163
D_5__Mycoplasma	1.41647e-06	3.2794e-05	0	0	0	0	4.2254e-06	0	0	8.75098e-07	0	0	0	2.15059e-05	0	0	1.11016e-06	6.79492e-07	0.00117774	0.00114538	0	0	0	6.41074e-06	1.34021e-06	0	1.2086e-05	1.75472e-06	2.27826e-05
D_5__Burkholderia	0.000154328	0	0	0	0	5.21988e-06	4.64071e-05	0	0	0	1.26884e-05	0	1.01049e-06	0	0	0	0	2.35586e-05	0	9.9558e-06	0	0	0	0	0.0104654	0	8.48163e-05	0.00010527	1.56236e-05
Class=D_2__Betaproteobacteria	1.38774e-06	3.17424e-06	0	4.17203e-06	5.05185e-06	2.8319e-06	4.51275e-06	3.68049e-05	4.28237e-06	0	9.96447e-06	0.00101484	3.67905e-07	1.39995e-06	2.67319e-06	5.77326e-06	0	1.98055e-06	3.69389e-06	0.000487877	3.13819e-07	4.26113e-06	0.000589697	0	1.31303e-06	0	9.23199e-06	1.71914e-06	1.69544e-05
Family=D_4__Micrococcaceae	0	0.0145501	0	0	0	0	0	0	0	2.93724e-06	0	0	0	6.09989e-05	0	0	3.72622e-06	0	0.000110954	2.19459e-05	0	0	0	3.76378e-06	0	0	0	0	0
Order=D_3__Clostridiales	0	0	0	0	0	0	0	0.000320732	0	0	0	0	0	0	0	0	0	0	0	0	0	0	1.55132e-05	0	0	0	0	0	0
D_5__Parvibacter	0	0.00149762	0	0	0	0	0	0.000901441	0	1.56807e-06	0	0	0	3.00373e-05	0	0	1.98928e-06	0	5.42507e-05	1.15164e-05	0	0	2.64916e-05	2.00933e-06	0	0	0	0	0
D_5__Anaerostipes	0	0	0	0	0	0	0	0.00122057	0	0	0	0	0	0	0	0	0	0	0	0	0	0	3.01731e-05	0	0	0	0	0	0
Family=D_4__Microbacteriaceae	0	0	6.68362e-05	0	0	0	0	0	0	0	0	0	8.66175e-06	0	0	0	0	0	0	0	7.38836e-06	0	0	0	0	0.00501009	0	0	0
D_5__Flavonifractor	3.52082e-06	0	0	7.97699e-06	3.77318e-06	1.40402e-05	6.04701e-06	0	3.19846e-06	0	0.00101431	7.36185e-06	9.17375e-07	0	1.22909e-06	3.64091e-06	0	5.66865e-06	0	0	3.06672e-07	2.04464e-06	0	0	1.83075e-06	0	3.34828e-06	4.36159e-06	0
Family=D_4__Comamonadaceae	4.02475e-05	0	0	0	0	4.67789e-06	2.09797e-05	0	0	0	1.21156e-05	0	9.66693e-07	0	0	0	0	1.98836e-05	0	3.99662e-06	0	0	0	0	0.00412032	0	3.27739e-05	7.20562e-05	5.00579e-06
D_5__Megasphaera	0	0	1.60072e-05	3.99728e-06	4.27086e-06	4.1236e-07	0	0	3.62033e-06	0	1.1497e-06	1.03504e-06	0.00030264	0	0	7.52674e-06	0	3.11661e-07	0	0	0.00524033	4.62851e-07	0	0	0	4.31169e-06	0	0	0
D_5__Variovorax	7.8537e-05	0	0	0	0	2.60905e-07	1.93617e-05	0	0	0	0	0	0	0	0	0	0	2.06473e-06	0	4.68936e-06	0	0	0	0	0.00208569	0	3.90967e-05	2.26626e-05	8.3845e-06
